# Supplementary material for: Lipids and Trehalose Actively Cooperate in Heat Stress Management of Schizosaccharomyces pombe
Source: Int J Mol Sci. 2021 Dec 9;22(24):13272. doi: 10.3390/ijms222413272 (PMC8707580; doi:10.3390/ijms222413272)
Supplement: Supplementary file 1 [file ijms-22-13272-s001.zip]

Archive with 2 entries (2 files):
- ijms-1479206-supplementary/SupplementaryMaterial_Proof.pdf
- ijms-1479206-supplementary/SupplementaryTables_Proof.xlsx
